# Supplementary material for: Machine Learning-Based Analysis Reveals Triterpene Saponins and Their Aglycones in Cimicifuga racemosa as Critical Mediators of AMPK Activation
Source: Pharmaceutics. 2024 Apr 7;16(4):511. doi: 10.3390/pharmaceutics16040511 (PMC11054181; doi:10.3390/pharmaceutics16040511)
Supplement: Supplementary file 1 [file pharmaceutics-16-00511-s001.zip]

Archive with 4 entries (4 files):
- Cimi_descript_MACCS.csv
- DB_descript_MACCS.csv
- Experiments.xlsx
- Python.ipynb
