# Supplementary material for: Machine Learning-Based Analysis Reveals Triterpene Saponins and Their Aglycones in Cimicifuga racemosa as Critical Mediators of AMPK Activation
Source: Pharmaceutics. 2024 Apr 7;16(4):511. doi: 10.3390/pharmaceutics16040511 (PMC11054181; doi:10.3390/pharmaceutics16040511)
Supplement: Supplementary file 1 [file pharmaceutics-16-00511-s001.zip › Experiments.xlsx]

## Sheet: Tabelle1
No	Classifier	Descriptor	Scaler	SMOTE	Select_Features	comp	Train_Accuracy	Test_Accuray	Precision	Sensitivity	Specificity	ROC AUC	TN	FN	FP	TP	Mean	Std
Exp_N_6	keras	MACCS	MinMaxScaler	True	True
Exp_N_18	lr	MACCS	MinMaxScaler	True	True
Exp_N_30	rfc	MACCS	MinMaxScaler	True	True

## Sheet: Tabelle2
No	Classifier	Descriptor	Scaler	SMOTE	Select_Features	comp	Train_Accuracy	Test_Accuray	Precision	Sensitivity	Specificity	ROC AUC	TN	FN	FP	TP	Mean	Std
Exp_N_1	keras	PaDEL	StandardScaler	True	True
Exp_N_2	keras	MACCS	StandardScaler	True	True
Exp_N_3	keras	Substructure	StandardScaler	True	True
Exp_N_4	keras	SubstructureCount	StandardScaler	True	True
Exp_N_5	keras	PaDEL	MinMaxScaler	True	True
Exp_N_6	keras	MACCS	MinMaxScaler	True	True
Exp_N_7	keras	Substructure	MinMaxScaler	True	True
Exp_N_8	keras	SubstructureCount	MinMaxScaler	True	True
Exp_N_9	keras	PaDEL		True	True
Exp_N_10	keras	MACCS		True	True
Exp_N_11	keras	Substructure		True	True
Exp_N_12	keras	SubstructureCount		True	True
Exp_N_13	lr	PaDEL	StandardScaler	True	True
Exp_N_14	lr	MACCS	StandardScaler	True	True
Exp_N_15	lr	Substructure	StandardScaler	True	True
Exp_N_16	lr	SubstructureCount	StandardScaler	True	True
Exp_N_17	lr	PaDEL	MinMaxScaler	True	True
Exp_N_18	lr	MACCS	MinMaxScaler	True	True
Exp_N_19	lr	Substructure	MinMaxScaler	True	True
Exp_N_20	lr	SubstructureCount	MinMaxScaler	True	True
Exp_N_21	lr	PaDEL		True	True
Exp_N_22	lr	MACCS		True	True
Exp_N_23	lr	Substructure		True	True
Exp_N_24	lr	SubstructureCount		True	True
Exp_N_25	rfc	PaDEL	StandardScaler	True	True
Exp_N_26	rfc	MACCS	StandardScaler	True	True
Exp_N_27	rfc	Substructure	StandardScaler	True	True
Exp_N_28	rfc	SubstructureCount	StandardScaler	True	True
Exp_N_29	rfc	PaDEL	MinMaxScaler	True	True
Exp_N_30	rfc	MACCS	MinMaxScaler	True	True
Exp_N_31	rfc	Substructure	MinMaxScaler	True	True
Exp_N_32	rfc	SubstructureCount	MinMaxScaler	True	True
Exp_N_33	rfc	PaDEL		True	True
Exp_N_34	rfc	MACCS		True	True
Exp_N_35	rfc	Substructure		True	True
Exp_N_36	rfc	SubstructureCount		True	True
