# Supplementary material for: Machine Learning-Based Analysis Reveals Triterpene Saponins and Their Aglycones in Cimicifuga racemosa as Critical Mediators of AMPK Activation
Source: Pharmaceutics. 2024 Apr 7;16(4):511. doi: 10.3390/pharmaceutics16040511 (PMC11054181; doi:10.3390/pharmaceutics16040511)
Supplement: Supplementary file 1 [file pharmaceutics-16-00511-s001.zip › Python.ipynb]

# %% [code]
import os
import numpy as np
import pandas as pd
from sklearn.metrics import confusion_matrix, average_precision_score
from sklearn.metrics import accuracy_score, precision_score, recall_score, f1_score, confusion_matrix
from sklearn.model_selection import GridSearchCV, train_test_split
from sklearn.feature_selection import VarianceThreshold
from sklearn.preprocessing import StandardScaler, MinMaxScaler
from sklearn.linear_model import LogisticRegression

from imblearn.over_sampling import SMOTE
from sklearn.metrics import roc_auc_score
import matplotlib.pyplot as plt
import warnings

from sklearn.ensemble import RandomForestClassifier
import tensorflow as tf
from keras.wrappers.scikit_learn import KerasClassifier
from tensorflow.keras.layers import Dense, Dropout, Input, Activation
from tensorflow.keras.initializers import Constant
from tensorflow.keras.callbacks import ModelCheckpoint, EarlyStopping
from keras.models import Sequential, Model
from tensorflow.keras.wrappers.scikit_learn import KerasClassifier
from tensorflow.keras.optimizers import Adam

warnings.filterwarnings("ignore")
%matplotlib inline
ANSI_BOLD = "\033[1m"
ANSI_RESET = "\033[0m"


def preprocess_data(X, y, Xci, scaling_option=None, threshold=None, apply_smote=False):
    from sklearn.feature_selection import VarianceThreshold
    from imblearn.over_sampling import SMOTE
    """
    Data pipeline for preprocessing, scaling, and splitting data.
    - X: Features DataFrame
    - y: Target DataFrame
    - Xci: External data to predict
    - scaling_option: 'StandardScaler' or 'MinMaxScaler', if scaling is required
    - threshold: Threshold for feature selection using VarianceThreshold
    - apply_smote: Boolean to apply SMOTE or not
    """

    # Split the dataset into train and test sets
    X_train, X_test, y_train, y_test = train_test_split(X, y, test_size=0.30, random_state=42, stratify=y)
 
    # Apply feature selection if threshold is set 
    if threshold > 0.0:
        print("\nFeature selection is applied\n")
        selector = VarianceThreshold(threshold)
        X_train_selected = selector.fit_transform(X_train)
        X_test_selected = selector.transform(X_test)
        Xci_selected = selector.transform(Xci)
        X_selected = selector.transform(X)
    else:
        X_train_selected = X_train
        X_test_selected = X_test
        Xci_selected = Xci
        X_selected = X

  
    if apply_smote:
        print("Smote is applied")    
        smote = SMOTE(random_state=42)
        X_train_smote, y_train_smote = smote.fit_resample(X_train_selected, y_train)
    else:
        print("Smote is not applied")
        X_train_smote = X_train_selected
        y_train_smote = y_train          

    # Initialize scalers based on the scaling option
    if scaling_option == 'StandardScaler':
        scaler = StandardScaler()
    elif scaling_option == 'MinMaxScaler':
        scaler = MinMaxScaler()
    else:
        scaler = None  # No scaling


    # Apply scaling if a scaler is specified
    if scaler is not None:
        X_train_smote = scaler.fit_transform(X_train_smote)
        X_train = scaler.transform(X_train_selected)
        X_test = scaler.transform(X_test_selected)
        Xci = scaler.transform(Xci_selected)
        X = scaler.transform(X_selected)
    else:
        X_train = X_train_selected
        X_test = X_test_selected
        Xci = Xci_selected
        X = X_selected        

    # Split the scaled training data into training and validation sets
    X_train_, X_val_, y_train_, y_val_ = train_test_split(X_train_smote, y_train_smote, test_size=0.20, random_state=4, 
                                                          stratify=y_train_smote)

    # Convert data to appropriate data types
    X_train = X_train.astype(np.float32)
    X_train_ = X_train_.astype(np.float32)
    X_val_= X_val_.astype(np.float32)
    X_test = X_test.astype(np.float32)

    y_train = y_train.astype(np.float32)
    y_train_ = y_train_.astype(np.float32)
    y_val_ = y_val_.astype(np.float32)
    y_test = y_test.astype(np.float32)

    # Reshape target arrays
    y_train = np.array(y_train).reshape(-1,1)
    y_train_ = np.array(y_train_).reshape(-1,1)
    y_val_ = np.array(y_val_).reshape(-1,1)
    y_test = np.array(y_test).reshape(-1,1)

    # Return the processed datasets
    return X_train, y_train, X_train_, X_val_, y_train_, y_val_, X_test, y_test, X, Xci, X_train_smote, y_train_smote

#---------------------------------------------------------------------------------------------
def create_model(n_features = None, learning_rate=0.01, n_hidden=1, dropout=0.0):
#---------------------------------------------------------------------------------------------
    if n_features is None:
        raise ValueError("n_features must be provided")
    inputs = Input(shape=(n_features,))
    init_w = tf.keras.initializers.HeNormal()
    init_b = Constant(value=0.0)
    np.random.seed(0)
    tf.random.set_seed(0)

    x = Dense(n_features, kernel_initializer=init_w, bias_initializer=init_b)(inputs)
    x = Activation("elu")(x)
    x = Dropout(dropout)(x)
    for i in range(n_hidden):
        x = Dense(1_500 - i * 500, kernel_initializer=init_w, bias_initializer=init_b)(x)
        x = Activation("elu")(x)
        x = Dropout(dropout)(x)
    outputs = Dense(1, activation="sigmoid")(x)  # Assuming binary classification

    model = Model(inputs=inputs, outputs=outputs)   
    model.compile(loss='binary_crossentropy', optimizer=Adam(learning_rate=learning_rate), metrics=['accuracy'])
    return model


#-----------------------------------------------------------------------
def hyperparameter_tuning(classifier, param_grid, X_train_smote, y_train_smote):
#-----------------------------------------------------------------------
    if classifier == 'keras':
        model = KerasClassifier(build_fn=create_model, verbose=0)
    elif classifier == 'lr':
        model = LogisticRegression(class_weight="balanced", max_iter=3000, warm_start=False, 
                                   n_jobs=-1, verbose=0, random_state=1)
    elif classifier == 'rfc':
        model = RandomForestClassifier(random_state = 42)

    
    grid_search = GridSearchCV(estimator=model, param_grid=param_grid, cv=5, n_jobs=-1, 
                               scoring="accuracy", error_score=0, verbose=0)

    grid_search.fit(X_train_smote, y_train_smote)

    best_params = grid_search.best_params_
    best_model = grid_search.best_estimator_
    #print("In tuning: best_params ", best_params)

    return best_params, best_model


#------------------------------------------------------------------------------------------------------
def train_and_evaluate_model(classifier, X_train, y_train, X_val, y_val, X_test, y_test, best_params, out_name):
#------------------------------------------------------------------------------------------------------
    
    """
    Trains and evaluates a machine learning model.

    Parameters:
    - model_type (str): Type of the model ('logistic_regression' or 'keras').
    - X_train, y_train: Training data and labels.
    - X_val, y_val: Validation data and labels.
    - X_test, y_test: Test data and labels.
    - best_params (dict): Hyperparameters for the model.

    Returns:
    - For logistic regression: Trained LogisticRegression model.
    - For Keras: Tuple of (trained Keras model, training history).
    """
    
    from sklearn.linear_model import LogisticRegression
    global Exp
    

    if classifier == 'keras':
        # Create and train the Keras model
        print("keras ANN calculated")

        best_batch_size=best_params['batch_size']
        best_params = {k: v for k, v in best_params.items() if k != 'batch_size'}
        keras_model = create_model(**best_params)

        history = None
        
        checkpoint = ModelCheckpoint(f"best_model_ANN_{out_name}.h5", 
                                    monitor="val_loss", 
                                    save_best_only=True, 
                                    save_weights_only=False, 
                                    mode="min", 
                                    verbose=1)
        
        early_stop = EarlyStopping(monitor='val_loss', patience=5, mode="min", verbose=1)        
        
        # Create and train Keras model      

        history = keras_model.fit(X_train, y_train,
            epochs=30,
            batch_size=best_batch_size,
            verbose=1,
            validation_data=(X_val, y_val),
            callbacks=[checkpoint, early_stop]
        )


        # Assuming keras_model is an instance of KerasClassifier
        if isinstance(keras_model, KerasClassifier):
            best_model = keras_model.model
        else:
            best_model = keras_model
            
        model_save_path = f"final_model_{out_name}.h5"
        keras_model.save(model_save_path)

        print("train_and_evaluate_model, ", best_model, keras_model)


        model_save_path = f"final_model_{out_name}.h5"
        keras_model.save(model_save_path)

        # Predictions on test data
        y_pred = best_model.predict(X_test)
        y_pred_binary = (y_pred > 0.5).astype(int)  # Convert probabilities to binary predictions


        # Calculate metrics
        accuracy = accuracy_score(y_test, y_pred_binary)
        precision = precision_score(y_test, y_pred_binary)
        recall = recall_score(y_test, y_pred_binary)
        f1 = f1_score(y_test, y_pred_binary)
        roc_auc = roc_auc_score(y_test, y_pred.ravel())

        # Calculate sensitivity and specificity from the confusion matrix
        conf_matrix = confusion_matrix(y_test, y_pred_binary)
        print(conf_matrix)
        TN, FP, FN, TP = conf_matrix.ravel()

        sensitivity = TP / (TP + FN)  # Same as recall
        specificity = TN / (TN + FP)

        # Print or log the performance metrics
        print(f'Accuracy: {accuracy:.3f}')
        print(f'Precision: {precision:.3f}')
        Exp.iloc[row, 9] = precision*100
        print(f'Sensitivity/Recall: {recall:.3f}')
        Exp.iloc[row, 10] = sensitivity*100
        print(f'Specificity: {specificity:.3f}')
        Exp.iloc[row, 11] = specificity*100
        print(f'F1 Score: {f1:.3f}')
        print(f'ROC AUC: {roc_auc:.3f}')
        Exp.iloc[row, 12] = roc_auc*100

        training_results = best_model.evaluate(X_train, y_train, verbose=0)
        training_accuracy = training_results[1]
        Exp.iloc[row, 7] = training_accuracy*100
        print(f'Training accuracy: {training_accuracy:.3f}')
        test_results = best_model.evaluate(X_test, y_test, verbose=0)
        test_accuracy = test_results[1]
        Exp.iloc[row, 8] = test_accuracy*100
        print(f'Test accuracy: {test_accuracy:.3f}')

        proba_hist = pd.DataFrame({'loss': history.history['loss'], "accuracy": history.history['accuracy']})
        xmax = len(proba_hist)

        max_accuracy = max(proba_hist['accuracy'])
        #y_max = max(max_loss, max_accuracy)

        # Plot the history
        proba_hist.plot(figsize=(10, 6))
        plt.xlabel('Epochs')
        plt.ylabel('Loss / Accuracy')
        plt.title('Model Training History')
        plt.grid(True)
        #plt.gca().set_ylim(0, y_max)  # Set y-axis limit
        plt.gca().set_xlim(0, xmax)  # Set x-axis limit
        plt.savefig(f"model_training_history ANN {out_name}.jpg", dpi=300)
        plt.show()
        return keras_model, history
    
    elif classifier == 'lr':
        print("logistic regression calculated")
        # Create and train Logistic Regression model
        lr_model = LogisticRegression(**best_params,
                                max_iter=3000,
                                n_jobs=-1,
                                verbose=0,
                                random_state=1)
        
        lr_model.fit(X_train, y_train)

        # Make predictions
        y_pred_binary = lr_model.predict(X_test)

        # Get probability estimates for the positive class
        y_pred_probs = lr_model.predict_proba(X_test)[:, 1]  # Assuming the positive class is at index 1

        # Calculate metrics
       
        # Make predictions and calculate accuracies
        train_predictions = lr_model.predict(X_train)

        test_predictions = lr_model.predict(X_test)
        train_accuracy = accuracy_score(y_train, train_predictions)
        Exp.iloc[row, 7] = train_accuracy*100
        test_accuracy = accuracy_score(y_test, test_predictions)
        Exp.iloc[row, 8] = train_accuracy*100

        print(f"Training Accuracy: {train_accuracy:.4f}")
        print(f"Test Accuracy: {test_accuracy:.4f}")

        accuracy = accuracy_score(y_test, y_pred_binary)
        precision = precision_score(y_test, y_pred_binary)
        Exp.iloc[row, 9] = precision*100
        recall = recall_score(y_test, y_pred_binary)
        f1 = f1_score(y_test, y_pred_binary)
        roc_auc = roc_auc_score(y_test, y_pred_probs)

        # Calculate sensitivity and specificity from the confusion matrix

        print(best_params)
        conf_matrix = confusion_matrix(y_test, y_pred_binary)
        print(conf_matrix)
        TN, FP, FN, TP = conf_matrix.ravel()

        sensitivity = TP / (TP + FN)  # Same as recall
        Exp.iloc[row, 10] = sensitivity*100
        specificity = TN / (TN + FP)
        Exp.iloc[row, 11] = specificity*100
        
        # Print or log the performance metrics
        print(f'Accuracy: {accuracy:.3f}')
        print(f'Precision: {precision:.3f}')
        print(f'Sensitivity/Recall: {recall:.3f}')
        print(f'Specificity: {specificity:.3f}')
        print(f'F1 Score: {f1:.3f}')
        print(f'ROC AUC: {roc_auc:.3f}')
        Exp.iloc[row, 12] = roc_auc*100

        return lr_model
    
    elif classifier == "rfc":
        print("Random forrest classification")
        rfc_model = RandomForestClassifier(random_state = 42,
                                n_jobs=-1,
                                verbose=0
        )
        
        rfc_model.fit(X_train, y_train)
        
        # Make predictions
        train_pred_binary = rfc_model.predict(X_train)
        train_accuracy = accuracy_score(y_train, train_pred_binary)
        print(f"Training Accuracy: {train_accuracy:.4f}")
        Exp.iloc[row, 7] = train_accuracy*100

        y_pred_binary = rfc_model.predict(X_test)
        y_pred_probs = rfc_model.predict_proba(X_test)[:, 1]
        accuracy = accuracy_score(y_test, y_pred_binary)
        Exp.iloc[row, 8] = accuracy*100


        precision = precision_score(y_test, y_pred_binary)
        Exp.iloc[row, 9] = precision*100
        recall = recall_score(y_test, y_pred_binary)
        f1 = f1_score(y_test, y_pred_binary)
        roc_auc = roc_auc_score(y_test, y_pred_probs)
        Exp.iloc[row, 12] = roc_auc*100

        # Calculate sensitivity and specificity from the confusion matrix

        
        print(best_params)
        conf_matrix = confusion_matrix(y_test, y_pred_binary)
        print(conf_matrix)
        TN, FP, FN, TP = conf_matrix.ravel()

        sensitivity = TP / (TP + FN)  # Same as recall
        Exp.iloc[row, 10] = sensitivity*100
        specificity = TN / (TN + FP)
        Exp.iloc[row, 11] = specificity*100

        # Print or log the performance metrics
        print(f'Accuracy: {accuracy:.3f}')
        print(f'Precision: {precision:.3f}')
        print(f'Sensitivity/Recall: {recall:.3f}')
        print(f'Specificity: {specificity:.3f}')
        print(f'F1 Score: {f1:.3f}')
        print(f'ROC AUC: {roc_auc:.3f}')

        return rfc_model

 
    raise ValueError("Unsupported model type")


#-------------------------------------------------------
def plot_ROC(model, X, y, out_name):
#-------------------------------------------------------
    """
    Perform ROC - Curve combined with k-fold cross-validation
    """
    from sklearn.model_selection import KFold
    from sklearn.metrics import roc_curve, auc

    if isinstance(X, pd.DataFrame):
        X = X.values
    if isinstance(y, pd.Series):
        y = y.values

    cv = KFold(n_splits= 10, shuffle=True, random_state=10)
    tprs = []
    aucs = []
    mean_fpr = np.linspace(0, 1, 100)

    fig, ax = plt.subplots(figsize=(10,8))

 
    for i, (train, test) in enumerate(cv.split(X, y)):
        X_train, y_train = X[train], y[train]
        X_test, y_test = X[test], y[test]

        model.fit(X_train, y_train)

        # Get prediction probabilities
        if hasattr(model, "predict_proba"):
            y_scores = model.predict_proba(X_test)[:, 1]
        elif hasattr(model, "predict"):
            y_scores = model.predict(X_test)
        else:
            raise ValueError("The model does not have a suitable method for predictions.")
             
        # If y_scores is 2D with shape [n_samples, 2] for binary classification,
        # use y_scores[:, 1]. If it's 1D, leave it as is.

        fpr, tpr, thresholds = roc_curve(y_test, y_scores)
        roc_auc = auc(fpr, tpr)
        interp_tpr = np.interp(mean_fpr, fpr, tpr)
        interp_tpr[0] = 0.0
        tprs.append(interp_tpr)
        aucs.append(roc_auc)

        ax.plot(fpr, tpr, alpha=0.8, lw=1, label='ROC fold %d (AUC = %0.2f)' % (i, roc_auc))

    mean_tpr = np.mean(tprs, axis=0)
    mean_tpr[-1] = 1
    mean_auc = auc(mean_fpr, mean_tpr)
    std_auc = np.std(aucs)

    ax.plot([0, 1], [0, 1], linestyle='--', lw=2, color='r', label='Chance', alpha=.8)
    ax.plot(mean_fpr, mean_tpr, color='b', label=r'Mean ROC (AUC = %0.3f $\pm$ %0.3f)' % (mean_auc, std_auc), lw=2, alpha=.8)
    ax.fill_between(mean_fpr, mean_tpr - np.std(tprs, axis=0), mean_tpr + np.std(tprs, axis=0), color='grey', alpha=.4, label=r'$\pm$ 1 std. dev.')

    ax.set(xlim=[-0.05, 1.05], ylim=[-0.05, 1.05], title="Receiver operating characteristics: " + out_name)
    ax.legend(loc="lower right", fontsize=12)
    ax.set_xlabel('False Positive Rate', fontsize=12)
    ax.set_ylabel('True Positive Rate', fontsize=12)
    ax.tick_params(axis='both', which='major', labelsize=10)

    plt.savefig("ROC curve ANN - " + out_name + ".jpg", dpi=600, transparent=True)
    plt.show()
    return None


#---------------------------------------------------
def prediction(Xci, label, model, out_name):
#---------------------------------------------------
    """
    Function to predict probabilities using different models (lr, rfc, keras) and output the results.
    Xci: Input features for prediction
    label: Index labels for the predictions
    model: Trained model used for prediction (can be lr_model, rfc_model, keras_model)
    out_name: A string to name the output files
    """
    from sklearn.base import is_classifier

    if is_classifier(model):
        proba = pd.DataFrame(model.predict_proba(Xci)[:, 1], columns=["active"])
    else:  # Assuming it's a Keras model
        proba = pd.DataFrame(model.predict(Xci), columns=["active"])

    proba["kat"] = kat_ci.values
    proba.insert(0, "Compound", label_ci)
    proba.loc[proba['Compound'].str.startswith('C_'), 'kat'] = 'C'
    proba.loc[proba['Compound'].str.startswith('A_'), 'kat'] = 'Ak'

    
    out_name1 = "Proba_"+out_name
    proba.to_csv(out_name1 + ".csv")

    data = proba.loc[:, "active"]

    mean = data.mean()
    min = data.min()
    std_dev = data.std()
    cor_cov = (std_dev / mean) *100
    Exp.iloc[row, 6] = cor_cov
    
    nlow = 142+num_random+1
    TN = (proba.iloc[141:191,1] <= 0.5).sum()
    FP = (proba.iloc[141:191,1] > 0.5).sum()
    FN = (proba.iloc[191:241,1] <= 0.5).sum()
    TP = (proba.iloc[191:241,1] > 0.5).sum()

    Exp.iloc[row, 13] = TN
    Exp.iloc[row, 14] = FN
    Exp.iloc[row, 15] = FP
    Exp.iloc[row, 16] = TP

       
    # Splitting into categories
    df_T = proba[proba['kat'] == 'T']
    df_A = proba[proba['kat'] == 'A']
    df_O = proba[proba['kat'] == 'O']
    df_akt = proba[proba["kat"] == "Ak"]
    df_cont = proba[proba["kat"] == "C"] 

    # Create scatter plot
    fig, ax = plt.subplots(figsize=(10, 8))
    for df, color, label in zip([df_T, df_A, df_O, df_akt, df_cont], ['red', 'blue', 'green', "darkviolet", "lime"], ['Saponins', 'Aglycones', 'Others', "Activators", "Controls"]):
        plt.scatter(df.index, df['active'], edgecolor=color, facecolors='none', label=label, marker='o')

    plt.xlabel('Compounds')
    plt.ylabel('Probability')
    plt.ylim=(0.0, 1.05)
    plt.title(out_name)
    plt.xticks(range(0, len(proba)+1, 20))
    plt.legend()
    plt.savefig(f"Prediction_Cimi_{out_name}.jpg", dpi=600, transparent=True)
    plt.show()

    return None


#------------------------------------------------------------
def find_most_similar_indices(X, Xci, top_k=5):
#------------------------------------------------------------
    from sklearn.metrics.pairwise import cosine_similarity
    similarities = cosine_similarity(Xci, X)
    most_similar_indices = np.argsort(similarities, axis=1)[:, :-top_k-1:-1]
    top_similarities = np.sort(similarities, axis=1)[:, :-top_k-1:-1]
    return most_similar_indices, top_similarities


#-------------------------------------------------------
def Y_random(X,y,classifier):
#-------------------------------------------------------
    accur = []
    for i in range(1,50):
        y_rand = shuffle(y)
        X_train, X_test, y_train, y_test = train_test_split(X,
                                                        y_rand, test_size=0.30, random_state=42)
        classifier.fit(X_train, y_train)
        pred = classifier.predict(X_test)
        accur.append(average_precision_score(y_test, np.round(pred)))
        # print(classification_report(y_test,np.round(pred),digits=3))
        # print(confusion_matrix(y_test,np.round(pred)))
        mmean = np.mean(accur)
        mstd = np.std(accur)
        Exp.iloc[row, 17] = mmean
        Exp.iloc[row, 18] = mstd
    print(f"Mean f1 score = {mmean:.3f}, std {mstd:.3f}")
    return accur

def exclude_double(df, ExData):
    # Exclude frome database compounds contained in external data
    filtered_df = df[~df['Compound'].isin(ExData)]
    return filtered_df


if __name__ == "__main__":    

    # Import of relevant data
    #------------------------------------------------------------
    #           Modeling: Import of DB
    #------------------------------------------------------------
    df1 = pd.DataFrame(pd.read_csv(r"Import here DATABASE with MACCS descritors", sep=";"))


    # Exclude Data contained in Wxternal data
    ExData = ["A_17", "A_520"]            # A_17 = 23-Epi-26 dehydroxy actein, A_520 = Cimiracemoside C
    df1 = exclude_double(df1, ExData)
    

    y1 = df1["Target"]
    
    X1 = df1.loc[:,"MACCSFP1":"MACCSFP166"]   

    label_x = df1.iloc[:,0]
    target1 = y1
    
    
    # shuffle datasets
    X1, y1 = shuffle(X1, y1, random_state=0)
    
    #------------------------------------------------------------
    #           Import of external Cimi compounds
    #------------------------------------------------------------
    dfc1 = pd.DataFrame(pd.read_csv(r"Import here external Cimi compounds with MACCS descriptors", sep=";"))

    change_calibrate = True
    # change_calibrate = True: Data to be classified are calibrated with 50 positive and negative controls from the database

    Cimi_smiles = dfc1.iloc[:,-1]
    global label_ci
    label_ci = dfc1["Compound"]
    global kat_ci 
    kat_ci = dfc1["kat"]

    #---------------- change calibration data --------------------------------------------
    if change_calibrate == True:
        global num_random 
        num_random = 50
        
        def calibrate_and_record(df, num_random):
            df_C = df[df['Compound'].str.startswith('C_')]
            df_A = df[df['Compound'].str.startswith('A_')]
           
                        
            # Sample and keep track of sampled compound names
            df_C_sample = df_C.sample(n=num_random, random_state=42)
            df_A_sample = df_A.sample(n=num_random, random_state=42)
            df_C["kat"] = "C"
            df_A["kat"] = "Ak"
            
            sampled_compounds = df_C_sample['Compound'].tolist() + df_A_sample['Compound'].tolist()

            # Return both the calibrated DataFrame and the list of sampled compound names
            df_calib = pd.concat([df_C_sample, df_A_sample], axis=0).reset_index(drop=True)
            return df_calib, sampled_compounds


        def apply_calibration_by_names_ordered(df, sampled_compounds):   
            df_calib = df[df['Compound'].isin(sampled_compounds)].reset_index(drop=True)           # Filter rows based on the list of sampled compound names
            df_calib['order'] = df_calib['Compound'].apply(lambda x: sampled_compounds.index(x))   # Reorder df_calib to match the order of sampled_compounds
            df_calib = df_calib.sort_values(by='order').drop(columns='order').reset_index(drop=True)
            return df_calib

        # Apply calibration to df1 and record the sampled compound names
        df_calib1, sampled_compounds = calibrate_and_record(df1, num_random)

        # Extract the "Compound" column from each dataframe
        df_calib2 = apply_calibration_by_names_ordered(df2, sampled_compounds)
        df_calib3 = apply_calibration_by_names_ordered(df3, sampled_compounds)
        df_calib4 = apply_calibration_by_names_ordered(df4, sampled_compounds)

        # Now, concatenate each df_calibX with its corresponding dfcX
        dfc1 = pd.concat([dfc1, df_calib1], axis=0).reset_index(drop=True)
        dfc2 = pd.concat([dfc2, df_calib2], axis=0).reset_index(drop=True)
        dfc3 = pd.concat([dfc3, df_calib3], axis=0).reset_index(drop=True)
        dfc4 = pd.concat([dfc4, df_calib4], axis=0).reset_index(drop=True)

    # ------------------------------------- End change calibration data -----------------

    # Process external compounds


    Xci1 = dfc1.loc[:,"nAcid":"Zagreb"]
    Xci2 = dfc2.loc[:,"MACCSFP1":"MACCSFP166"]   
    Xci3 = dfc3.loc[:,"SubFP1":"SubFP307"]  
    Xci4 = dfc4.loc[:,"SubFPC1":"SubFPC307"]   

    features_names = dfc1.columns.tolist()

    #--------------------------------------------------------
    #   Experimental schedule 
    #--------------------------------------------------------
    Exp = pd.DataFrame(pd.read_excel(r"Import here experimental plan.xlsx"))
    Exp['Scaler'] = Exp['Scaler'].where(pd.notna(Exp['Scaler']), None)

    os.chdir(r"Set to directory of data files")
    current_directory = os.getcwd()
    print("Current Directory:", current_directory)    
    
    #=======================================================================
    # Initialization
    #=======================================================================
    
        
    for row in range(5,6):                          #len(Exp)
        print(f"Experiment {Exp.iloc[row,0]}")
        out_name        = Exp.iloc[row,0]
        classifier      = Exp.iloc[row,1]                 # "lr" or "keras" of "rfc"
        descr           = Exp.iloc[row,2]                 # "PaDEL" or "MACCS" or "SubstructureCount" or "Substructure"
        scaling_option  = Exp.iloc[row,3]                 # "StandardScaler" or "MinMaxScaler" or "None
        apply_smote     = Exp.iloc[row,4]                 # Smoting of X_train True or False
        select_feature  = Exp.iloc[row,5]                 # Feature selection "True" or "False"
    
   
        #=======================================================================
  
        
        print(f"Classifier = {classifier}")

        if descr == "PaDEL":
            X = X1
            y = y1
            Xci = Xci1
        elif descr == "MACCS":
            X = X2
            y = y2
            Xci = Xci2
        elif descr == "SubstructureCount":
            X = X3
            y = y3
            Xci = Xci3
        elif descr == "Substructure":
            X = X4
            y = y4
            Xci = Xci4        
        else:
            print(f"Invalid descriptor type: {descr}")

            
        if scaling_option == "StandardScaler":
            print("Scaler = StandardScaler")
        elif scaling_option == "MinMaxScaler":
            print("Scaler = MinMaxScaler")
        elif scaling_option == None:
            print("Scaler = None")
        
        if select_feature:
            threshold = 0.1
        else:
            threshold = 0.0
        #---------------------------------------------
        # Data preprocessing and hyperparameter tuning
        #----------------------------------------------

        X_train, y_train, X_train_, X_val_, y_train_, y_val_, \
        X_test, y_test, X, Xci, X_train_smote, y_train_smote = preprocess_data(X, y, Xci, scaling_option=scaling_option, 
                                                                                   threshold=threshold, apply_smote=apply_smote)
        
        keras_param_grid = {
            'learning_rate': [0.001, 0.01],
            'batch_size': [8, 16, 32],
            'n_hidden': [1, 2, 3],
            'dropout': [0.0, 0.25, 0.5],
            'n_features': [X_train.shape[1]]  # Assuming X_train is your feature set
        }


        lr_param_grid = {
            'solver': ["newton-cg", "lbfgs", "liblinear"],
            'C': [5, 4, 3, 2, 1, 0.5, 0.25, 0.1, 0.75, 0.01],
            'penalty': ["l2", "l1", "elasticnet"]
        }

        rfc_param_grid = {
            'bootstrap': [True, False],
            'criterion': ['gini', 'entropy'],
            'max_depth': [10, None],
            'max_features': ['sqrt', 'log2'],
            'min_samples_leaf': [1, 2, 3, 4],
            'min_samples_split': [4, 5, 6, 7],
            'n_estimators': [70, 80, 90, 100, 110]
        }

        if classifier == "lr":
            param_grid = lr_param_grid
        elif classifier == "keras":
            param_grid = keras_param_grid
        elif classifier == "rfc":
            param_grid = rfc_param_grid


        best_params, best_model = hyperparameter_tuning(classifier, param_grid, X_train_smote, y_train_smote)
        print(f"\nHyperparamter_tuning completed ... {best_params}\n")
        
        #---------------------------------------
        # Training and performmance
        #---------------------------------------

        print("Final Model and Evaluation")
        print(classifier)
        if classifier == "lr":
            lr_model = train_and_evaluate_model('lr', X_train, y_train, X_val_, y_val_, X_test, y_test, best_params, out_name)
        elif classifier == "keras":
            keras_model, history  = train_and_evaluate_model('keras', X_train, y_train, X_val_, y_val_, X_test, y_test, best_params, out_name)
            print("Keras model:", keras_model)
            print("History:", history)
        elif classifier == "rfc":
            rfc_model = train_and_evaluate_model('rfc', X_train, y_train, X_val_, y_val_, X_test, y_test, best_params, out_name)
            
        print("\nModelling complete, waiting for ROC ...\n")

        
        if classifier == "lr":
            out_name = 'ROC_Logistic_Regression '+ out_name
            plot_ROC(lr_model, X_test, y_test, out_name)
        elif classifier == "keras":
            out_name = 'ROC_Keras_Model '+ out_name
            plot_ROC(keras_model, X_test, y_test, out_name)
        elif classifier == "rfc":
            try:
                out_name = 'ROC_Random_Forest_Model '+ out_name
                plot_ROC(rfc_model, X_test, y_test, out_name)
            except:
                print("Plot_ROC nicht möglich")


        print("starting prediction")

        if classifier == "lr":
            out_name = 'Prediction_Logistic_Regression '+ out_name
            prediction(Xci, label_ci, lr_model, out_name)
        elif classifier == "keras":
            out_name = 'Prediction_Keras_Model '+ out_name
            prediction(Xci, label_ci, keras_model, out_name)
        elif classifier == "rfc":
            out_name = 'Prediction_Random_Forest_Model '+ out_name
            prediction(Xci, label_ci, rfc_model, out_name)
        
        # Prediction of external data
        print("Prediction of external compounds")
        

        if classifier == "lr":
            Y_random(X,y,lr_model)
        elif classifier == "keras":
            Y_random(X,y,keras_model)
        elif classifier == "rfc":
            Y_random(X,y,rfc_model)
            
        Exp.to_excel(r"Save results in Exp.xlsx")
        print(Exp.head(50))


# %% [code]
# calulate similarities
top_k = 5
# Find the 5 most similar instances for each instance in Xci
top_indices, top_similarities = find_most_similar_indices(X2, Xci2, top_k)
top_indices = top_indices[0:141]


top_indices = pd.DataFrame(top_indices, index=label_ci)
top_similarities = top_similarities[0:141]
top_similarities = pd.DataFrame(top_similarities, index=label_ci)

Xci2 = Xci2.loc[0:140,:]
label_ci.shape, label_x.shape, X2.shape, Xci2.shape

# Labels = table of similarities

# %% [code]


# %% [code]
